# Supplementary material for: Immunological effects of vitamin c and zinc on tilapia (Orechromis niloticus) exposed to cold water stress
Source: PLoS One. 2024 Sep 26;19(9):e0311078. doi: 10.1371/journal.pone.0311078 (PMC11426438; doi:10.1371/journal.pone.0311078)
Supplement: S1 Dataset — (XLSX) [file pone.0311078.s001.xlsx]

## Sheet: Sheet1
Glucose	Fig. 1 A						Fig. 1B						Fig. 1C
Fish #	Week 0	Week 1	Week 3	Week 5	Week 7		Week 0	Week 1	Week 3	Week 5	Week 7		Week 0	Week 1	Week 3	Week 5	Week 7
1	31	39	43	40	33		40	44	94	56	36		40	44	94	56	36
2	29	45	34	35	29		30	64	121	58	54		30	64	121	58	54
3	21	46	36	35	33		39	52	62	44	57		39	52	62	44	57
4	37	41	41	42	24		62	41	102	41	48		62	41	102	41	48
5	50	37	31	43	32		45	34	67	56	42		45	34	67	56	42
6	47	46	29	34	23		56	50	45	46	37		56	50	45	46	37
Mean	35.8333	42.3333	35.6667	38.1667	29		45.3333	47.5	81.8333	50.1667	45.6667		45.3333	47.5	81.8333	50.1667	45.6667
SD	11.1071	3.88158	5.50151	3.97073	4.51664		11.7927	10.3489	28.4915	7.33258	8.77876		11.7927	10.3489	28.4915	7.33258	8.77876
SEM	4.53444	1.58465	2.24598	1.62104	1.84391		4.81433	4.22493	11.6316	2.99351	3.58391		4.81433	4.22493	11.6316	2.99351	3.58391
7	45	39	35	36	33		56	-	49	54	70		56	42	45	40	59
8	56	51	31	33	38		55	64	65	36	75		55	38	48	70	71
9	39	74	44	73	51		59	50	67	25	39		59	45	43	42	33
10	55	52	44	43	84		62	109	38	143	23		62	49	56	50	61
11	72	58	30	23	51		31	142	62	65	299		31	45	58	45	43
12	66	59	65	29	216		38	82	57	47	52		38	53	56	50	36
Mean	55.5	55.5	41.5	39.5	78.8333		50.1667	89.4	56.3333	61.6667	93		50.1667	45.3333	51	49.5	50.5
SD	12.3734	11.5369	13.0346	17.7285	69.5109		12.5764	36.7532	11.0574	42.1979	102.748		12.5764	5.24087	6.44981	10.8397	15.333
SEM	5.0514	4.70992	5.32134	7.23763	28.3777		5.13431	15.0044	4.51418	17.2272	41.9468		5.13431	2.13957	2.63312	4.42531	6.25966
13	48	62	47	31	33		41	50	38	57	59		41	50	38	57	59
14	36	99	31	44	34		44	41	51	53	71		44	41	51	53	71
15	54	77	41	33	50		46	87	44	48	43		46	87	44	48	43
16	65	71	25	38	39		55	98	60	46	46		55	98	60	46	46
17	37	74	25	33	31		50	57	44	61	23		50	57	44	61	23
18	41	85	41	32	37		47	69	50	52	27		47	69	50	52	27
Mean	46.8333	78	35	35.1667	37.3333		47.1667	67	47.8333	52.8333	44.8333		47.1667	67	47.8333	52.8333	44.8333
SD	11.2324	12.7436	9.29516	4.95648	6.8313		4.87511	22.0454	7.60044	5.56477	18.3567		4.87511	22.0454	7.60044	5.56477	18.3567
SEM	4.58561	5.20256	3.79473	2.02347	2.78887		1.99025	9	3.10287	2.27181	7.49407		1.99025	9	3.10287	2.27181	7.49407
19	68	59	38	25	53		41	52	44	59	30		41	69	60	118	37
20	49	72	32	34	44		49	60	48	51	37		49	72	57	59	71
21	66	72	32	32	38		50	58	42	99	29		50	49	51	53	38
22	41	71	34	35	38		54	58	65	119	357		54	62	45	44	30
23	42	43	33	40	34		54	74	62	40	62		54	45	48	47	29
24	36	57	41	41	34		51	68	56	94	47		51	42	43	41	37
Mean	50.3333	62.3333	35	34.5	40.1667		49.8333	61.6667	52.8333	77	93.6667		49.8333	56.5	50.6667	60.3333	40.3333
SD	13.5745	11.6218	3.68782	5.82237	7.27782		4.79236	7.94145	9.60035	31.3241	129.593		4.79236	12.8491	6.71317	28.9805	15.5134
SEM	5.54176	4.74459	1.50555	2.37697	2.97116		1.95647	3.24208	3.91933	12.788	52.906		1.95647	5.24563	2.74064	11.8312	6.33333
SSI	Fig 2A						Fig 2B						Fig 2C
Fish #	Week 0	Week 1	Week 3	Week 5	Week 7		Week 0	Week 1	Week 3	Week 5	Week 7		Week 0	Week 1	Week 3	Week 5	Week 7
1	0.0184211	0.0568627	0.0472222	0.0984375	0.492135		0.05	0.0107143	0.0219512	0.151852	0.177778		0.05	0.0219512	0.0107143	0.151852	0.177778
2	0.0512821	0.072	0.0802632	0.024	0.118421		0.0181818	0.0285714	0.0133333	0.145902	1.63492		0.0181818	0.0133333	0.0285714	0.145902	1.63492
3	0.059375	0.0729167	0.0604167	0.0883117	0.127027		0.0192308	0.148649	0.0346154	0.0588235	0.187097		0.0192308	0.0346154	0.148649	0.0588235	0.187097
4	0.088	0.0510204	0.075641	0.146552	0.348684		0.0342857	0.0285714	0.0333333	0.0515625	0.280556		0.0342857	0.0333333	0.0285714	0.0515625	0.280556
5	0.0529412	0.0516667	0.104286	0.0623377	0.107895		0.0153846	0.0863636	0.0621622	0.0779661	0.144872		0.0153846	0.0621622	0.0863636	0.0779661	0.144872
6	0.0326531	0.0963636	0.111864	0.202198	0.190625		0.0580645	0.1	0.0317073	0.101538	0.0275862		0.0580645	0.0317073	0.1	0.101538	0.0275862
Mean	0.0504454	0.066805	0.0799489	0.103639	0.230798		0.0325246	0.0671449	0.0328505	0.0979407	0.408801
SD	0.0238291	0.0174082	0.0248277	0.0630325	0.156403		0.0180942	0.053389	0.0165139	0.043127	0.606189		0.064	0.0153846	0.0479452	0.105085	0.091358
SEM	0.00972821	0.00710686	0.0101359	0.0257329	0.0638514		0.00738692	0.021796	0.00674177	0.0176065	0.247476		0.05625	0.0533333	0.0857143	0.0613636	0.185882
7	0.0428571	0.0981132	0.166667	0.242857	0.56875		0.064	0.0552632	0.123077	0.045614	0.601587		0.0433333	0.0954545	0.0409091	0.0581818	0.0462366
8	0.0225	0.1375	0.0966667	0.0796875	0.514865		0.05625	0.0552632	0.133333	0.0929825	0.131429		0.05625	0.0350877	0.129545	0.0583333	0.111905
9	0.00882353	0.1	0.127536	0.0875	0.155172		0.0433333	0.0222222	0.11	0.16	0.437931		0.0296296	0.0135135	0.130952	0.128947	0.0193548
10	0.0307692	0.0439024	0.128571	0.0803571	0.138983		0.05625	0.0454545	0.157143	0.0675	0.2		0.0148148	0.0294118	0.175	0.0744681	0.086747
11	0.0275	0.12549	0.132857	0.139744	0.179365		0.0296296	0.0529412	0.111429	0.0754717	0.579167
12	0.0564103	0.0482759	0.0559322	0.0689189	0.290196		0.0148148	0.00740741	0.0357143	0.0864865	0.337037		0.01	0.0385965	0.0810345	0.0424419	0.021
Mean	0.0314767	0.0922136	0.118038	0.116511	0.307889		0.0440463	0.0397586	0.111783	0.0880091	0.381192		0.025	0.119355	0.05	0.0228571	0.103681
SD	0.0165001	0.0387766	0.0376813	0.0667425	0.18951		0.0187555	0.0202046	0.0410834	0.0389484	0.193984		0.068	0.0222222	0.107143	0.073913	0.0791111
SEM	0.00673612	0.0158305	0.0153833	0.0272475	0.0773672		0.00765689	0.0082485	0.0167722	0.0159006	0.0791937		0.0347826	0.06	0.0461538	0.0292035	0.0401826
13	0.0375	0.0380952	0.0531532	0.0363636	0.0429204		0.01	0.0385965	0.0810345	0.0424419	0.021		0.0148148	0.0783784	0.09	0.0239521	0.0641026
14	0.0823529	0.00512821	0.0702703	0.0264286	0.0431655		0.025	0.119355	0.05	0.0228571	0.103681		0.071875	0.0315789	0.117647	0.043	0.0872881
15	0.0288889	0.0171429	0.0394737	0.0507143	0.0379205		0.068	0.0222222	0.107143	0.073913	0.0791111
16	0.0466667	0.0311475	0.126744	0.0140127	0.025974		0.0347826	0.06	0.0461538	0.0292035	0.0401826		0.0548387	0.04375	0.0814815	0.0336066	0.0343849
17	0.0464286	0.0375	0.0532468	0.0324503	0.114573		0.0148148	0.0783784	0.09	0.0239521	0.0641026		0.0695652	0.12	0.0909091	0.032	0.0367769
18	0.0363636	0.0325581	0.0779412	0.0452381	0.0418079		0.071875	0.0315789	0.117647	0.043	0.0872881		0.04	0.016	0.0839286	0.0757143	0.0449153
Mean	0.0463668	0.0269287	0.0701382	0.0342013	0.0510602		0.0374121	0.0583551	0.0819964	0.0392279	0.0658942		0.025	0.05625	0.0479452	0.0282759	0.019802
SD	0.018864	0.0130917	0.0309169	0.0131926	0.0317805		0.0266321	0.0361595	0.0292464	0.0191283	0.0307896		0.053125	0.0425	0.0857143	0.0407895	0.0375
SEM	0.00770121	0.00534465	0.0126218	0.00538586	0.0129744		0.0108725	0.0147621	0.0119398	0.00780909	0.0125698		0.131818	0.0107143	0.0409091	0.0430233	0.118992
19	0.0317073	0.113725	0.0447154	0.0405405	0.0367188		0.0548387	0.0807692	0.0480519	0.0192308	0.132069
20	0.121951	0.0454545	0.0359649	0.0267176	0.0546816		0.0695652	0.00333333	0.0592593	0.0362745	0.0363354
21	0.0645161	0.0829787	0.0689655	0.035	0.0447205		0.04	0.0321429	0.0710526	0.040708	0.0611511
22	0.0205882	0.0373134	0.0427083	0.0544	0.0545455		0.025	0.0611111	0.0494505	0.0153846	0.0444976
23	0.00731707	0.0527273	0.072973	0.0288462	0.0454545		0.053125	0.0258621	0.0426966	0.0146739	0.099505
24	0.108824	0.0564516	0.0359649	0.0395833	0.0355556		0.131818	0.0636364	0.0333333	0.0107143	0.0268519
Mean	0.0591506	0.0647752	0.0502153	0.0375146	0.0452794		0.0623912	0.0444758	0.0506407	0.022831	0.066735
SD	0.0476802	0.0285285	0.016506	0.00996588	0.00827578		0.0371859	0.0288179	0.0131278	0.0125066	0.040946
SEM	0.0194654	0.0116467	0.00673853	0.00406855	0.00337857		0.0151811	0.0117648	0.00535941	0.0051058	0.0167161
Condition Factor		Fig. 3A					Fig 3B						Fig 3C
Fish #	Week 0	Week 1	Week 3	Week 5	Week 7		Week 0	Week 1	Week 3	Week 5	Week 7		Week 0	Week 1	Week 3	Week 5	Week 7
1							1.48148	1.59439	1.80632	1.96632	1.98254		1.48148	1.80632	1.59439	1.96632	1.98254
2							1.39714	1.68295	1.9052	1.94001	1.91776		1.39714	1.9052	1.68295	1.94001	1.91776
3							1.56273	1.71296	1.56273	1.77394	1.80758		1.56273	1.56273	1.71296	1.77394	1.80758
4							1.54198	1.70437	1.66959	1.9482	2.09913		1.54198	1.66959	1.70437	1.9482	2.09913
5							1.65117	1.93849	1.63009	2.0522	2.00505		1.65117	1.63009	1.93849	2.0522	2.00505
6							1.43519	1.65133	1.63969	1.81609	1.69922		1.43519	1.63969	1.65133	1.81609	1.69922
Mean							1.51162	1.71408	1.70227	1.91613	1.91855
SD							0.0925895	0.118057	0.127804	0.102819	0.144642		1.21726	1.6364	1.42578	1.64845	1.70687
SEM							0.0377995	0.0481967	0.0521758	0.0419757	0.0590499		1.40981	1.70827	1.27447	1.71875	1.66016
7							1.21726	1.6364	1.42578	1.64845	1.70687		1.46071	1.56463	1.39935	1.53669	1.56908
8							1.40981	1.70827	1.27447	1.71875	1.66016		1.5581	1.66181	1.75967	1.74927	1.64062
9							1.46071	1.56463	1.39935	1.53669	1.56908		1.25	1.71296	1.76228	1.87551	1.74996
10							1.5581	1.66181	1.75967	1.74927	1.64062		1.25	1.74259	1.66667	1.83594	1.68344
11							1.25	1.71296	1.76228	1.87551	1.74996
12							1.25	1.74259	1.66667	1.83594	1.68344		1.42239	1.66181	1.69096	1.72	1.62833
Mean							1.35765	1.67111	1.54803	1.72744	1.66836		1.27013	1.58883	2.13359	1.85934	1.84236
SD							0.138857	0.0646073	0.208162	0.123992	0.0617447		1.50263	1.62284	1.43507	2.01166	1.94363
SEM							0.0566883	0.0263758	0.0849816	0.0506194	0.0252072		1.46065	1.42356	1.46771	1.65818	1.83877
13							1.42239	1.66181	1.69096	1.72	1.62833		1.38382	1.55248	1.28529	1.82979	1.68448
14							1.27013	1.58883	2.13359	1.85934	1.84236		1.34269	1.67415	1.36638	1.88168	1.56588
15							1.50263	1.62284	1.43507	2.01166	1.94363
16							1.46065	1.42356	1.46771	1.65818	1.83877		1.5094	1.48148	1.3326	1.67353	2.03088
17							1.38382	1.55248	1.28529	1.82979	1.68448		1.63575	1.50263	1.31975	1.71468	1.81818
18							1.34269	1.67415	1.36638	1.88168	1.56588		1.54198	1.50263	1.13581	1.87543	1.61866
Mean							1.39705	1.58728	1.56317	1.82677	1.75058		1.68295	1.57937	1.42578	1.58874	1.74495
SD							0.0837533	0.0920679	0.310862	0.124975	0.146218		1.5581	1.52588	1.27447	1.77285	1.99074
SEM							0.0341922	0.0375865	0.126909	0.0510209	0.0596931		1.47773	1.99135	1.39935	1.61824	1.88647
19							1.5094	1.48148	1.3326	1.67353	2.03088
20							1.63575	1.50263	1.31975	1.71468	1.81818
21							1.54198	1.50263	1.13581	1.87543	1.61866
22							1.68295	1.57937	1.42578	1.58874	1.74495
23							1.5581	1.52588	1.27447	1.77285	1.99074
24							1.47773	1.99135	1.39935	1.61824	1.88647
Mean							1.56765	1.59722	1.31463	1.70724	1.84831
SD							0.0776653	0.195979	0.103411	0.105591	0.154537
SEM							0.0317067	0.0800079	0.0422176	0.0431074	0.0630894
